# Supplementary material for: Genomic Characterization of Carbapenem-Resistant Klebsiella pneumoniae ST1440 and Serratia marcescens Isolates from a COVID-19 ICU Outbreak in Ecuador
Source: Microorganisms. 2025 Oct 1;13(10):2286. doi: 10.3390/microorganisms13102286 (PMC12566427; doi:10.3390/microorganisms13102286)
Supplement: Supplementary file 1 [file microorganisms-13-02286-s001.zip]

Archive with 1 entries (1 files):
- microorganisms-3719164-Supplementary File S1.xlsx
