# Supplementary material for: Genomic Characterization of Carbapenem-Resistant Klebsiella pneumoniae ST1440 and Serratia marcescens Isolates from a COVID-19 ICU Outbreak in Ecuador
Source: Microorganisms. 2025 Oct 1;13(10):2286. doi: 10.3390/microorganisms13102286 (PMC12566427; doi:10.3390/microorganisms13102286)
Supplement: Supplementary file 1 [file microorganisms-13-02286-s001.zip › microorganisms-3719164-Supplementary File S1.xlsx]

## Sheet: Summary
Isolate ID	Quality Module	Genotype	Predicted Phenotype	CGE Predicted Phenotype	Plasmid	Scheme	Sequence Type	Genome Length	N50 value	Number of Contigs Greater Than Or Equal To 300 bp	Quality Module Feedback
Chromosome_2684096_KP.fasta	Passed	None	Susceptible	-	None	klebsiella	1440	5089345	292952	36
Chromosome_27026351_KP.fasta	Passed	None	Susceptible	-	None	klebsiella	1440	5094805	323220	35
Chromosome_27026352_SM.fasta	Passed	blaSRT-1	ampicilin, ceftriaxone	Amoxicillin, Amoxicillin+Clavulanic acid, Ampicillin, Ampicillin+Clavulanic acid, Cefotaxime, Cefoxitin, Ceftazidime, Piperacillin, Piperacillin+Tazobactam, Ticarcillin, Ticarcillin+Clavulanic acid	None	-	-	5233506	466601	39
Chromosome_2729958_SM.fasta	Passed	blaSRT-1	ampicilin, ceftriaxone	Amoxicillin, Amoxicillin+Clavulanic acid, Ampicillin, Ampicillin+Clavulanic acid, Cefotaxime, Cefoxitin, Ceftazidime, Piperacillin, Piperacillin+Tazobactam, Ticarcillin, Ticarcillin+Clavulanic acid	None	-	-	5233507	356805	37
plasmid_AA002_2684096_KP.fasta	Failed	ant(3'')-Ia, blaKPC-2, blaSHV-1, sul1	streptomycin, ampicillin, amoxicillin/clavulanic acid, cefoxitin, ceftriaxone, meropenem, sulfisoxazole	Streptomycin, Amoxicillin, Amoxicillin+Clavulanic acid, Ampicillin, Ampicillin+Clavulanic acid, Aztreonam, Cefepime, Cefotaxime, Cefoxitin, Ceftazidime, Ertapenem, Imipenem, Meropenem, Piperacillin, Piperacillin+Tazobactam, Ticarcillin, Ticarcillin+Clavulanic acid, Cephalothin, Sulfamethoxazole	IncM1	-	-	80929	48990	5	Genome length is not within the acceptable length range [4000000,6000000]
plasmid_AA002_27026351_KP.fasta	Failed	blaCTX-M-12, blaKPC-2, blaSHV-1, sul1	ampicillin, ceftriaxone, amoxicillin/clavulanic acid, cefoxitin, meropenem, sulfisoxazole	Amoxicillin, Ampicillin, Aztreonam, Cefepime, Cefotaxime, Ceftazidime, Ceftriaxone, Piperacillin, Ticarcillin, Amoxicillin+Clavulanic acid, Ampicillin+Clavulanic acid, Cefoxitin, Ertapenem, Imipenem, Meropenem, Piperacillin+Tazobactam, Ticarcillin+Clavulanic acid, Cephalothin, Sulfamethoxazole	IncM1	-	-	81542	65818	5	Genome length is not within the acceptable length range [4000000,6000000]
plasmid_AA002_27026352_SM.fasta	Failed	aac(3)-IIa, aac(6')-Ib-cr, ARR-3, blaCTX-M-2, blaKPC-2, blaOXA-1, blaTEM-232, catB3, mph(A), sul1, sul1	gentamicin, amikacin, tobramycin, ciprofloxacin I/R, rifampicin, ampicillin, ceftriaxone, amoxicillin/clavulanic acid, cefoxitin, meropenem, chloramphenicol, erythromycin, azithromycin, sulfisoxazole	Apramycin, Gentamicin, Tobramycin, Dibekacin, Netilmicin, Sisomicin, Amikacin, Fluoroquinolone, Ciprofloxacin, Rifampicin, Amoxicillin, Ampicillin, Aztreonam, Cefepime, Cefotaxime, Ceftazidime, Ceftriaxone, Piperacillin, Ticarcillin, Amoxicillin+Clavulanic acid, Ampicillin+Clavulanic acid, Cefoxitin, Ertapenem, Imipenem, Meropenem, Piperacillin+Tazobactam, Ticarcillin+Clavulanic acid, Unknown Bet…	IncM1	-	-	101176	65818	3	Genome length is not within the acceptable length range [4000000,6000000]
plasmid_AA002_2729958_SM.fasta	Failed	aac(6')-Ib-cr, ARR-3, blaCTX-M-12, blaCTX-M-2, blaKPC-2, blaOXA-1, catB3, mph(A), sul1, sul1	amikacin, tobramycin, ciprofloxacin I/R, rifampicin, ampicillin, ceftriaxone, amoxicillin/clavulanic acid, cefoxitin, meropenem, chloramphenicol, erythromycin, azithromycin, sulfisoxazole	Tobramycin, Dibekacin, Amikacin, Sisomicin, Netilmicin, Fluoroquinolone, Ciprofloxacin, Rifampicin, Amoxicillin, Ampicillin, Aztreonam, Cefepime, Cefotaxime, Ceftazidime, Ceftriaxone, Piperacillin, Ticarcillin, Amoxicillin+Clavulanic acid, Ampicillin+Clavulanic acid, Cefoxitin, Ertapenem, Imipenem, Meropenem, Piperacillin+Tazobactam, Ticarcillin+Clavulanic acid, Chloramphenicol, Erythromycin, Azi…	IncM1	-	-	96842	65818	4	Genome length is not within the acceptable length range [4000000,6000000]
plasmid_AA119_2684096_KP.fasta	Failed	None	Susceptible	-	None	-	-	3674	3674	1	Genome length is not within the acceptable length range [4000000,6000000] ; N50 value is not greater than the specified minimum value [10000]
plasmid_AA119_27026351_KP.fasta	Failed	None	Susceptible	-	None	-	-	3674	3674	1	Genome length is not within the acceptable length range [4000000,6000000] ; N50 value is not greater than the specified minimum value [10000]
plasmid_AA275_2684096_KP.fasta	Failed	catA1	chloramphenicol	Chloramphenicol	IncFIB(K)	-	-	183738	41301	14	Genome length is not within the acceptable length range [4000000,6000000]
plasmid_AA275_27026351_KP.fasta	Failed	ant(3'')-Ia, catA1	streptomycin, chloramphenicol	Streptomycin, Chloramphenicol	IncFIB(K)	-	-	186124	41301	15	Genome length is not within the acceptable length range [4000000,6000000]
plasmid_AA531_2684096_KP.fasta	Failed	None	Susceptible	-	None	-	-	3106	3106	1	Genome length is not within the acceptable length range [4000000,6000000] ; N50 value is not greater than the specified minimum value [10000]
plasmid_AA531_27026351_KP.fasta	Failed	None	Susceptible	-	None	-	-	3106	3106	1	Genome length is not within the acceptable length range [4000000,6000000] ; N50 value is not greater than the specified minimum value [10000]
plasmid_AA531_2729958_SM.fasta	Failed	None	Susceptible	-	None	-	-	3115	3115	1	Genome length is not within the acceptable length range [4000000,6000000] ; N50 value is not greater than the specified minimum value [10000]
plasmid_AB042_2684096_KP.fasta	Failed	qnrB19	ciprofloxacin I/R	Ciprofloxacin	Col(pHAD28)	-	-	3085	3085	1	Genome length is not within the acceptable length range [4000000,6000000] ; N50 value is not greater than the specified minimum value [10000]
plasmid_AB042_27026351_KP.fasta	Failed	qnrB19	ciprofloxacin I/R	Ciprofloxacin	Col(pHAD28)	-	-	3085	3085	1	Genome length is not within the acceptable length range [4000000,6000000] ; N50 value is not greater than the specified minimum value [10000]
plasmid_AB042_2729958_SM.fasta	Failed	qnrB19	ciprofloxacin I/R	Ciprofloxacin	Col(pHAD28)	-	-	3076	3076	1	Genome length is not within the acceptable length range [4000000,6000000] ; N50 value is not greater than the specified minimum value [10000]
plasmid_AB595_2684096_KP.fasta	Failed	blaCTX-M-12, blaTEM-1A, rmtG, sul2, tet(D)	ampicillin, ceftriaxone, amikacin, gentamicin, kanamycin, streptomycin, sulfisoxazole, tetracycline	Amoxicillin, Ampicillin, Aztreonam, Cefepime, Cefotaxime, Ceftazidime, Ceftriaxone, Piperacillin, Ticarcillin, Cephalothin, Amikacin, Gentamicin, Tobramycin, Arbekacin, Sulfamethoxazole, Doxycycline, Tetracycline	None	-	-	16523	14232	2	Genome length is not within the acceptable length range [4000000,6000000]
plasmid_AB595_27026351_KP.fasta	Failed	blaTEM-1A, rmtG, sul2, tet(D)	ampicillin, amikacin, gentamicin, kanamycin, streptomycin, sulfisoxazole, tetracycline	Amoxicillin, Ampicillin, Cephalothin, Piperacillin, Ticarcillin, Amikacin, Gentamicin, Tobramycin, Arbekacin, Sulfamethoxazole, Doxycycline, Tetracycline	None	-	-	12811	10520	2	Genome length is not within the acceptable length range [4000000,6000000]
plasmid_AB595_2729958_SM.fasta	Failed	aac(3)-IIa, rmtG, sul2	gentamicin, amikacin, kanamycin, streptomycin, sulfisoxazole	Apramycin, Gentamicin, Tobramycin, Dibekacin, Netilmicin, Sisomicin, Amikacin, Arbekacin, Sulfamethoxazole	None	-	-	15638	9125	2	Genome length is not within the acceptable length range [4000000,6000000] ; N50 value is not greater than the specified minimum value [10000]
plasmid_AD092_2684096_KP.fasta	Failed	dfrA8	trimethoprim	Trimethoprim	None	-	-	1179	1179	1	Genome length is not within the acceptable length range [4000000,6000000] ; N50 value is not greater than the specified minimum value [10000]
plasmid_AD092_27026351_KP.fasta	Failed	dfrA8	trimethoprim	Trimethoprim	None	-	-	1179	1179	1	Genome length is not within the acceptable length range [4000000,6000000] ; N50 value is not greater than the specified minimum value [10000]

## Sheet: Detailed_Summary
Isolate ID	Data	Data Type	Predicted Phenotype	CGE Predicted Phenotype	%Identity	%Overlap	HSP Length/Total Length	Contig	Start	End	Accession
Chromosome_2684096_KP.fasta	ST1440 (klebsiella)	MLST
Chromosome_2684096_KP.fasta	None	Plasmid
Chromosome_2684096_KP.fasta	None	Resistance	Susceptible
Chromosome_27026351_KP.fasta	ST1440 (klebsiella)	MLST
Chromosome_27026351_KP.fasta	None	Plasmid
Chromosome_27026351_KP.fasta	None	Resistance	Susceptible
Chromosome_27026352_SM.fasta	ST- (-)	MLST
Chromosome_27026352_SM.fasta	None	Plasmid
Chromosome_27026352_SM.fasta	blaSRT-1	Resistance	ampicilin, ceftriaxone	Amoxicillin, Amoxicillin+Clavulanic acid, Ampicillin, Ampicillin+Clavulanic acid, Cefotaxime, Cefoxitin, Ceftazidime, Piperacillin, Piperacillin+Tazobactam, Ticarcillin, Ticarcillin+Clavulanic acid	98.86	100	1137/1137	1_length=1802735_depth=1.00x	1402979	1404115	AB008454
Chromosome_2729958_SM.fasta	ST- (-)	MLST
Chromosome_2729958_SM.fasta	None	Plasmid
Chromosome_2729958_SM.fasta	blaSRT-1	Resistance	ampicilin, ceftriaxone	Amoxicillin, Amoxicillin+Clavulanic acid, Ampicillin, Ampicillin+Clavulanic acid, Cefotaxime, Cefoxitin, Ceftazidime, Piperacillin, Piperacillin+Tazobactam, Ticarcillin, Ticarcillin+Clavulanic acid	98.86	100	1137/1137	1_length=2510374_depth=1.00x	1402979	1404115	AB008454
plasmid_AA002_2684096_KP.fasta	ST- (-)	MLST
plasmid_AA002_2684096_KP.fasta	IncM1	Plasmid			99.46	100	739/739	24_length=48990_depth=2.30x	9823	9085	U27345
plasmid_AA002_2684096_KP.fasta	ant(3'')-Ia	Resistance	streptomycin	Streptomycin	99.59	100	972/972	39_length=7346_depth=1.50x	6122	5155	X02340
plasmid_AA002_2684096_KP.fasta	blaKPC-2	Resistance	ampicillin, amoxicillin/clavulanic acid, cefoxitin, ceftriaxone, meropenem	Amoxicillin, Amoxicillin+Clavulanic acid, Ampicillin, Ampicillin+Clavulanic acid, Aztreonam, Cefepime, Cefotaxime, Cefoxitin, Ceftazidime, Ertapenem, Imipenem, Meropenem, Piperacillin, Piperacillin+Tazobactam, Ticarcillin, Ticarcillin+Clavulanic acid	100	100	882/882	24_length=48990_depth=2.30x	41449	40568	AY034847
plasmid_AA002_2684096_KP.fasta	blaSHV-1	Resistance	ampicillin	Amoxicillin, Ampicillin, Cephalothin, Piperacillin, Ticarcillin	100	83.51	719/861	45_length=3361_depth=2.40x	719	1	AF148850
plasmid_AA002_2684096_KP.fasta	sul1	Resistance	sulfisoxazole	Sulfamethoxazole	100	100	840/840	39_length=7346_depth=1.50x	4650	3811	U12338
plasmid_AA002_27026351_KP.fasta	ST- (-)	MLST
plasmid_AA002_27026351_KP.fasta	IncM1	Plasmid			99.46	100	739/739	19_length=65818_depth=1.60x	26651	25913	U27345
plasmid_AA002_27026351_KP.fasta	blaCTX-M-12	Resistance	ampicillin, ceftriaxone	Amoxicillin, Ampicillin, Aztreonam, Cefepime, Cefotaxime, Ceftazidime, Ceftriaxone, Piperacillin, Ticarcillin	100	100	876/876	47_length=2972_depth=2.66x	1267	392	DQ821704
plasmid_AA002_27026351_KP.fasta	blaKPC-2	Resistance	ampicillin, amoxicillin/clavulanic acid, cefoxitin, ceftriaxone, meropenem	Amoxicillin, Amoxicillin+Clavulanic acid, Ampicillin, Ampicillin+Clavulanic acid, Aztreonam, Cefepime, Cefotaxime, Cefoxitin, Ceftazidime, Ertapenem, Imipenem, Meropenem, Piperacillin, Piperacillin+Tazobactam, Ticarcillin, Ticarcillin+Clavulanic acid	100	100	882/882	19_length=65818_depth=1.60x	58277	57396	AY034847
plasmid_AA002_27026351_KP.fasta	blaSHV-1	Resistance	ampicillin	Amoxicillin, Ampicillin, Cephalothin, Piperacillin, Ticarcillin	100	83.51	719/861	43_length=3361_depth=1.96x	2643	3361	AF148850
plasmid_AA002_27026351_KP.fasta	sul1	Resistance	sulfisoxazole	Sulfamethoxazole	100	100	840/840	37_length=4985_depth=1.10x	4650	3811	U12338
plasmid_AA002_27026352_SM.fasta	ST- (-)	MLST
plasmid_AA002_27026352_SM.fasta	IncM1	Plasmid			99.46	100	739/739	15_length=65818_depth=0.74x	26651	25913	U27345
plasmid_AA002_27026352_SM.fasta	ARR-3	Resistance	rifampicin	Rifampicin	100	100	453/453	20_length=17446_depth=0.85x	3460	3912	JF806499
plasmid_AA002_27026352_SM.fasta	aac(3)-IIa	Resistance	gentamicin	Apramycin, Gentamicin, Tobramycin, Dibekacin, Netilmicin, Sisomicin	99.88	100	861/861	19_length=17912_depth=0.88x	6407	5547	X51534
plasmid_AA002_27026352_SM.fasta	aac(6')-Ib-cr	Resistance	amikacin, tobramycin, ciprofloxacin I/R	Tobramycin, Dibekacin, Amikacin, Sisomicin, Netilmicin, Fluoroquinolone, Ciprofloxacin	100	100	600/600	20_length=17446_depth=0.85x	1045	1644	DQ303918
plasmid_AA002_27026352_SM.fasta	blaCTX-M-2	Resistance	ampicillin, ceftriaxone	Amoxicillin, Ampicillin, Aztreonam, Cefepime, Cefotaxime, Ceftazidime, Ceftriaxone, Piperacillin, Ticarcillin	100	100	876/876	20_length=17446_depth=0.85x	7760	8635	AB176535
plasmid_AA002_27026352_SM.fasta	blaKPC-2	Resistance	ampicillin, amoxicillin/clavulanic acid, cefoxitin, ceftriaxone, meropenem	Amoxicillin, Amoxicillin+Clavulanic acid, Ampicillin, Ampicillin+Clavulanic acid, Aztreonam, Cefepime, Cefotaxime, Cefoxitin, Ceftazidime, Ertapenem, Imipenem, Meropenem, Piperacillin, Piperacillin+Tazobactam, Ticarcillin, Ticarcillin+Clavulanic acid	100	100	882/882	15_length=65818_depth=0.74x	58277	57396	AY034847
plasmid_AA002_27026352_SM.fasta	blaOXA-1	Resistance	ampicillin	Amoxicillin, Amoxicillin+Clavulanic acid, Ampicillin, Ampicillin+Clavulanic acid, Cefepime, Piperacillin, Piperacillin+Tazobactam	100	100	831/831	20_length=17446_depth=0.85x	1775	2605	HQ170510
plasmid_AA002_27026352_SM.fasta	blaTEM-232	Resistance	ampicillin	Unknown Beta-lactam	99.77	100	861/861	19_length=17912_depth=0.88x	7409	6549	MH079593
plasmid_AA002_27026352_SM.fasta	catB3	Resistance	chloramphenicol	Chloramphenicol	100	100	633/633	20_length=17446_depth=0.85x	2743	3375	U13880
plasmid_AA002_27026352_SM.fasta	mph(A)	Resistance	erythromycin, azithromycin	Erythromycin, Azithromycin, Spiramycin, Telithromycin	99.68	100.11	922/921	20_length=17446_depth=0.85x	17377	16456	U36578
plasmid_AA002_27026352_SM.fasta	sul1	Resistance	sulfisoxazole	Sulfamethoxazole	100	100	840/840	20_length=17446_depth=0.85x	4476	5315	U12338
plasmid_AA002_27026352_SM.fasta	sul1	Resistance	sulfisoxazole	Sulfamethoxazole	100	100	840/840	20_length=17446_depth=0.85x	10060	10899	U12338
plasmid_AA002_2729958_SM.fasta	ST- (-)	MLST
plasmid_AA002_2729958_SM.fasta	IncM1	Plasmid			99.46	100	739/739	15_length=65818_depth=2.18x	26651	25913	U27345
plasmid_AA002_2729958_SM.fasta	ARR-3	Resistance	rifampicin	Rifampicin	100	100	453/453	19_length=17446_depth=0.90x	3460	3912	JF806499
plasmid_AA002_2729958_SM.fasta	aac(6')-Ib-cr	Resistance	amikacin, tobramycin, ciprofloxacin I/R	Tobramycin, Dibekacin, Amikacin, Sisomicin, Netilmicin, Fluoroquinolone, Ciprofloxacin	100	100	600/600	19_length=17446_depth=0.90x	1045	1644	DQ303918
plasmid_AA002_2729958_SM.fasta	blaCTX-M-12	Resistance	ampicillin, ceftriaxone	Amoxicillin, Ampicillin, Aztreonam, Cefepime, Cefotaxime, Ceftazidime, Ceftriaxone, Piperacillin, Ticarcillin	100	100	876/876	24_length=3443_depth=1.00x	2036	1161	DQ821704
plasmid_AA002_2729958_SM.fasta	blaCTX-M-2	Resistance	ampicillin, ceftriaxone	Amoxicillin, Ampicillin, Aztreonam, Cefepime, Cefotaxime, Ceftazidime, Ceftriaxone, Piperacillin, Ticarcillin	100	100	876/876	19_length=17446_depth=0.90x	7760	8635	AB176535
plasmid_AA002_2729958_SM.fasta	blaKPC-2	Resistance	ampicillin, amoxicillin/clavulanic acid, cefoxitin, ceftriaxone, meropenem	Amoxicillin, Amoxicillin+Clavulanic acid, Ampicillin, Ampicillin+Clavulanic acid, Aztreonam, Cefepime, Cefotaxime, Cefoxitin, Ceftazidime, Ertapenem, Imipenem, Meropenem, Piperacillin, Piperacillin+Tazobactam, Ticarcillin, Ticarcillin+Clavulanic acid	100	100	882/882	15_length=65818_depth=2.18x	58277	57396	AY034847
plasmid_AA002_2729958_SM.fasta	blaOXA-1	Resistance	ampicillin	Amoxicillin, Amoxicillin+Clavulanic acid, Ampicillin, Ampicillin+Clavulanic acid, Cefepime, Piperacillin, Piperacillin+Tazobactam	100	100	831/831	19_length=17446_depth=0.90x	1775	2605	HQ170510
plasmid_AA002_2729958_SM.fasta	catB3	Resistance	chloramphenicol	Chloramphenicol	100	100	633/633	19_length=17446_depth=0.90x	2743	3375	U13880
plasmid_AA002_2729958_SM.fasta	mph(A)	Resistance	erythromycin, azithromycin	Erythromycin, Azithromycin, Spiramycin, Telithromycin	99.68	100.11	922/921	19_length=17446_depth=0.90x	17377	16456	U36578
plasmid_AA002_2729958_SM.fasta	sul1	Resistance	sulfisoxazole	Sulfamethoxazole	100	100	840/840	19_length=17446_depth=0.90x	4476	5315	U12338
plasmid_AA002_2729958_SM.fasta	sul1	Resistance	sulfisoxazole	Sulfamethoxazole	100	100	840/840	19_length=17446_depth=0.90x	10060	10899	U12338
plasmid_AA119_2684096_KP.fasta	ST- (-)	MLST
plasmid_AA119_2684096_KP.fasta	None	Plasmid
plasmid_AA119_2684096_KP.fasta	None	Resistance	Susceptible
plasmid_AA119_27026351_KP.fasta	ST- (-)	MLST
plasmid_AA119_27026351_KP.fasta	None	Plasmid
plasmid_AA119_27026351_KP.fasta	None	Resistance	Susceptible
plasmid_AA275_2684096_KP.fasta	ST- (-)	MLST
plasmid_AA275_2684096_KP.fasta	IncFIB(K)	Plasmid			100	100	560/560	36_length=12459_depth=1.32x	8434	7875	JN233704
plasmid_AA275_2684096_KP.fasta	catA1	Resistance	chloramphenicol	Chloramphenicol	99.85	100	660/660	56_length=1496_depth=1.21x	209	868	V00622
plasmid_AA275_27026351_KP.fasta	ST- (-)	MLST
plasmid_AA275_27026351_KP.fasta	IncFIB(K)	Plasmid			100	100	560/560	32_length=12459_depth=1.02x	8434	7875	JN233704
plasmid_AA275_27026351_KP.fasta	ant(3'')-Ia	Resistance	streptomycin	Streptomycin	99.59	100	972/972	53_length=2245_depth=1.17x	1225	2192	X02340
plasmid_AA275_27026351_KP.fasta	catA1	Resistance	chloramphenicol	Chloramphenicol	99.85	100	660/660	56_length=1496_depth=0.96x	1288	629	V00622
plasmid_AA531_2684096_KP.fasta	ST- (-)	MLST
plasmid_AA531_2684096_KP.fasta	None	Plasmid
plasmid_AA531_2684096_KP.fasta	None	Resistance	Susceptible
plasmid_AA531_27026351_KP.fasta	ST- (-)	MLST
plasmid_AA531_27026351_KP.fasta	None	Plasmid
plasmid_AA531_27026351_KP.fasta	None	Resistance	Susceptible
plasmid_AA531_2729958_SM.fasta	ST- (-)	MLST
plasmid_AA531_2729958_SM.fasta	None	Plasmid
plasmid_AA531_2729958_SM.fasta	None	Resistance	Susceptible
plasmid_AB042_2684096_KP.fasta	ST- (-)	MLST
plasmid_AB042_2684096_KP.fasta	Col(pHAD28)	Plasmid			100	100	131/131	48_length=3085_depth=2.60x	3062	2932	KU674895
plasmid_AB042_2684096_KP.fasta	qnrB19	Resistance	ciprofloxacin I/R	Ciprofloxacin	100	100	645/645	48_length=3085_depth=2.60x	2406	1762	EU432277
plasmid_AB042_27026351_KP.fasta	ST- (-)	MLST
plasmid_AB042_27026351_KP.fasta	Col(pHAD28)	Plasmid			100	100	131/131	46_length=3085_depth=1.89x	3062	2932	KU674895
plasmid_AB042_27026351_KP.fasta	qnrB19	Resistance	ciprofloxacin I/R	Ciprofloxacin	100	100	645/645	46_length=3085_depth=1.89x	2406	1762	EU432277
plasmid_AB042_2729958_SM.fasta	ST- (-)	MLST
plasmid_AB042_2729958_SM.fasta	Col(pHAD28)	Plasmid			100	100	131/131	27_length=3076_depth=1.63x	3053	2923	KU674895
plasmid_AB042_2729958_SM.fasta	qnrB19	Resistance	ciprofloxacin I/R	Ciprofloxacin	100	100	645/645	27_length=3076_depth=1.63x	2397	1753	EU432277
plasmid_AB595_2684096_KP.fasta	ST- (-)	MLST
plasmid_AB595_2684096_KP.fasta	None	Plasmid
plasmid_AB595_2684096_KP.fasta	blaCTX-M-12	Resistance	ampicillin, ceftriaxone	Amoxicillin, Ampicillin, Aztreonam, Cefepime, Cefotaxime, Ceftazidime, Ceftriaxone, Piperacillin, Ticarcillin	100	100	876/876	35_length=14232_depth=2.52x	1807	2682	DQ821704
plasmid_AB595_2684096_KP.fasta	blaTEM-1A	Resistance	ampicillin	Amoxicillin, Ampicillin, Cephalothin, Piperacillin, Ticarcillin	100	100	861/861	35_length=14232_depth=2.52x	4211	5071	HM749966
plasmid_AB595_2684096_KP.fasta	rmtG	Resistance	amikacin, gentamicin, kanamycin, streptomycin	Amikacin, Gentamicin, Tobramycin, Arbekacin	100	100	795/795	35_length=14232_depth=2.52x	11176	11970	JX486113
plasmid_AB595_2684096_KP.fasta	sul2	Resistance	sulfisoxazole	Sulfamethoxazole	100	100	816/816	35_length=14232_depth=2.52x	7005	7820	AY034138
plasmid_AB595_2684096_KP.fasta	tet(D)	Resistance	tetracycline	Doxycycline, Tetracycline	100	100	1185/1185	53_length=2291_depth=1.31x	701	1885	AF467077
plasmid_AB595_27026351_KP.fasta	ST- (-)	MLST
plasmid_AB595_27026351_KP.fasta	None	Plasmid
plasmid_AB595_27026351_KP.fasta	blaTEM-1A	Resistance	ampicillin	Amoxicillin, Ampicillin, Cephalothin, Piperacillin, Ticarcillin	100	100	861/861	33_length=10520_depth=1.77x	499	1359	HM749966
plasmid_AB595_27026351_KP.fasta	rmtG	Resistance	amikacin, gentamicin, kanamycin, streptomycin	Amikacin, Gentamicin, Tobramycin, Arbekacin	100	100	795/795	33_length=10520_depth=1.77x	7464	8258	JX486113
plasmid_AB595_27026351_KP.fasta	sul2	Resistance	sulfisoxazole	Sulfamethoxazole	100	100	816/816	33_length=10520_depth=1.77x	3293	4108	AY034138
plasmid_AB595_27026351_KP.fasta	tet(D)	Resistance	tetracycline	Doxycycline, Tetracycline	100	100	1185/1185	52_length=2291_depth=0.97x	1591	407	AF467077
plasmid_AB595_2729958_SM.fasta	ST- (-)	MLST
plasmid_AB595_2729958_SM.fasta	None	Plasmid
plasmid_AB595_2729958_SM.fasta	aac(3)-IIa	Resistance	gentamicin	Apramycin, Gentamicin, Tobramycin, Dibekacin, Netilmicin, Sisomicin	99.88	100	861/861	22_length=6513_depth=0.90x	106	966	X51534
plasmid_AB595_2729958_SM.fasta	rmtG	Resistance	amikacin, gentamicin, kanamycin, streptomycin	Amikacin, Gentamicin, Tobramycin, Arbekacin	100	100	795/795	21_length=9125_depth=1.07x	6069	6863	JX486113
plasmid_AB595_2729958_SM.fasta	sul2	Resistance	sulfisoxazole	Sulfamethoxazole	100	100	816/816	21_length=9125_depth=1.07x	1898	2713	AY034138
plasmid_AD092_2684096_KP.fasta	ST- (-)	MLST
plasmid_AD092_2684096_KP.fasta	None	Plasmid
plasmid_AD092_2684096_KP.fasta	dfrA8	Resistance	trimethoprim	Trimethoprim	100	100	510/510	59_length=1179_depth=1.37x	1136	627	U10186
plasmid_AD092_27026351_KP.fasta	ST- (-)	MLST
plasmid_AD092_27026351_KP.fasta	None	Plasmid
plasmid_AD092_27026351_KP.fasta	dfrA8	Resistance	trimethoprim	Trimethoprim	100	100	510/510	59_length=1179_depth=1.02x	44	553	U10186

## Sheet: ResFinder
Isolate ID	Gene	Predicted Phenotype	CGE Predicted Phenotype	%Identity	%Overlap	HSP Length/Total Length	Contig	Start	End	Accession	Sequence	CGE Notes
Chromosome_27026352_SM.fasta	blaSRT-1	ampicilin, ceftriaxone	Amoxicillin, Amoxicillin+Clavulanic acid, Ampicillin, Ampicillin+Clavulanic acid, Cefotaxime, Cefoxitin, Ceftazidime, Piperacillin, Piperacillin+Tazobactam, Ticarcillin, Ticarcillin+Clavulanic acid	98.86	100	1137/1137	1_length=1802735_depth=1.00x	1402979	1404115	AB008454	ATGACGAAAATGAACCGCCTGGCGGCCGCGCTGATCGCCGCACTGATCTTGCCGACCGCGCAGGCCGCGCAGCAGCAGGATATCGACGCCGTTATTCAGCCGCTGATGAAAAAATATGGCGTACCGGGCATGGCGATCGCCGTGTCGGTCGACGGCAAACAGCAGATTTACCCGTATGGCGTCGCCTCGAAGCAGACCGGCAAACCGATCACCGAGCAGACGTTGTTCGAAGTGGGCTCGCTGAGCAAAACCTTTACCGCGACGCTGGCGGTCTATGCGCAGCAGCAGGGCAAGCTGTCGTTCAACGATCCGGCCAGCCGCTACCTGCCCGAGCTGCGCGGCAGCGCCTTCGACGGCGTCAGCCTGCTGAATCTGGCGACGCATACCTCCGGCCTGCCG…	Chromosomal class C beta-lactamase
Chromosome_2729958_SM.fasta	blaSRT-1	ampicilin, ceftriaxone	Amoxicillin, Amoxicillin+Clavulanic acid, Ampicillin, Ampicillin+Clavulanic acid, Cefotaxime, Cefoxitin, Ceftazidime, Piperacillin, Piperacillin+Tazobactam, Ticarcillin, Ticarcillin+Clavulanic acid	98.86	100	1137/1137	1_length=2510374_depth=1.00x	1402979	1404115	AB008454	ATGACGAAAATGAACCGCCTGGCGGCCGCGCTGATCGCCGCACTGATCTTGCCGACCGCGCAGGCCGCGCAGCAGCAGGATATCGACGCCGTTATTCAGCCGCTGATGAAAAAATATGGCGTACCGGGCATGGCGATCGCCGTGTCGGTCGACGGCAAACAGCAGATTTACCCGTATGGCGTCGCCTCGAAGCAGACCGGCAAACCGATCACCGAGCAGACGTTGTTCGAAGTGGGCTCGCTGAGCAAAACCTTTACCGCGACGCTGGCGGTCTATGCGCAGCAGCAGGGCAAGCTGTCGTTCAACGATCCGGCCAGCCGCTACCTGCCCGAGCTGCGCGGCAGCGCCTTCGACGGCGTCAGCCTGCTGAATCTGGCGACGCATACCTCCGGCCTGCCG…	Chromosomal class C beta-lactamase
plasmid_AA002_2684096_KP.fasta	ant(3'')-Ia	streptomycin	Streptomycin	99.59	100	972/972	39_length=7346_depth=1.50x	6122	5155	X02340	GTGGTAACGGCGCAGTGGCGGTTTTCATGGCTT---GTTATGAC-TGTTTTTTTGGGGTACAGTCTATGCCTCGGGCATCCAAGCAGCAAGCGCGTTACGCCGTGGGTCGATGTTTGATGTTATGGAGCAGCAACGATGTTACGCAGCAGGGCAGTCGCCCTAAAACAAAGTTAAACATCATGAGGGAAGCGGTGATCGCCGAAGTATCGACTCAACTATCAGAGGTAGTTGGCGTCATCGAGCGCCATCTCGAACCGACGTTGCTGGCCGTACATTTGTACGGCTCCGCAGTGGATGGCGGCCTGAAGCCACACAGTGATATTGATTTGCTGGTTACGGTGACCGTAAGGCTTGATGAAACAACGCGGCGAGCTTTGATCAACGACCTTTTGGAAACT…	Alternative name aadA, aad(3')(9), aadA1, aadA1a
plasmid_AA002_2684096_KP.fasta	blaKPC-2	ampicillin, amoxicillin/clavulanic acid, cefoxitin, ceftriaxone, meropenem	Amoxicillin, Amoxicillin+Clavulanic acid, Ampicillin, Ampicillin+Clavulanic acid, Aztreonam, Cefepime, Cefotaxime, Cefoxitin, Ceftazidime, Ertapenem, Imipenem, Meropenem, Piperacillin, Piperacillin+Tazobactam, Ticarcillin, Ticarcillin+Clavulanic acid	100	100	882/882	24_length=48990_depth=2.30x	41449	40568	AY034847	ATGTCACTGTATCGCCGTCTAGTTCTGCTGTCTTGTCTCTCATGGCCGCTGGCTGGCTTTTCTGCCACCGCGCTGACCAACCTCGTCGCGGAACCATTCGCTAAACTCGAACAGGACTTTGGCGGCTCCATCGGTGTGTACGCGATGGATACCGGCTCAGGCGCAACTGTAAGTTACCGCGCTGAGGAGCGCTTCCCACTGTGCAGCTCATTCAAGGGCTTTCTTGCTGCCGCTGTGCTGGCTCGCAGCCAGCAGCAGGCCGGCTTGCTGGACACACCCATCCGTTACGGCAAAAATGCGCTGGTTCCGTGGTCACCCATCTCGGAAAAATATCTGACAACAGGCATGACGGTGGCGGAGCTGTCCGCGGCCGCCGTGCAATACAGTGATAACGCCGCC…	Class A;Group 2f;Alternative name blaKPC-1
plasmid_AA002_2684096_KP.fasta	blaSHV-1	ampicillin	Amoxicillin, Ampicillin, Cephalothin, Piperacillin, Ticarcillin	100	83.51	719/861	45_length=3361_depth=2.40x	719	1	AF148850	ATGCGTTATATTCGCCTGTGTATTATCTCCCTGTTAGCCACCCTGCCGCTGGCGGTACACGCCAGCCCGCAGCCGCTTGAGCAAATTAAACTAAGCGAAAGCCAGCTGTCGGGCCGCGTAGGCATGATAGAAATGGATCTGGCCAGCGGCCGCACGCTGACCGCCTGGCGCGCCGATGAACGCTTTCCCATGATGAGCACCTTTAAAGTAGTGCTCTGCGGCGCAGTGCTGGCGCGGGTGGATGCCGGTGACGAACAGCTGGAGCGAAAGATCCACTATCGCCAGCAGGATCTGGTGGACTACTCGCCGGTCAGCGAAAAACACCTTGCCGACGGCATGACGGTCGGCGAACTCTGCGCCGCCGCCATTACCATGAGCGATAACAGCGCCGCCAATCTG…	Class A
plasmid_AA002_2684096_KP.fasta	sul1	sulfisoxazole	Sulfamethoxazole	100	100	840/840	39_length=7346_depth=1.50x	4650	3811	U12338	ATGGTGACGGTGTTCGGCATTCTGAATCTCACCGAGGACTCCTTCTTCGATGAGAGCCGGCGGCTAGACCCCGCCGGCGCTGTCACCGCGGCGATCGAAATGCTGCGAGTCGGATCAGACGTCGTGGATGTCGGACCGGCCGCCAGCCATCCGGACGCGAGGCCTGTATCGCCGGCCGATGAGATCAGACGTATTGCGCCGCTCTTAGACGCCCTGTCCGATCAGATGCACCGTGTTTCAATCGACAGCTTCCAACCGGAAACCCAGCGCTATGCGCTCAAGCGCGGCGTGGGCTACCTGAACGATATCCAAGGATTTCCTGACCCTGCGCTCTATCCCGATATTGCTGAGGCGGACTGCAGGCTGGTGGTTATGCACTCAGCGCAGCGGGATGGCATC…
plasmid_AA002_27026351_KP.fasta	blaCTX-M-12	ampicillin, ceftriaxone	Amoxicillin, Ampicillin, Aztreonam, Cefepime, Cefotaxime, Ceftazidime, Ceftriaxone, Piperacillin, Ticarcillin	100	100	876/876	47_length=2972_depth=2.66x	1267	392	DQ821704	ATGGTTAAAAAATCACTGCGCCAGTTCACGCTGATGGCGACGGCAGCCGTCACGCTGTTGTTAGGAAGTGTGCCGCTGTATGCGCAAACGGCGGACGTACAGCAAAAACTTGCCGAATTAGAGCGGCAGTCGGGAGGCAGACTGGGTGTGGCATTGATTAACACAGCGGATAATTCGCAAATACTTTATCGTGCTGATGAGCGCTTCGCGATGTGCAGCACCAGTAAAGTGATGGCCGCGGCCGCGGTGCTGAAGAAAAGTGAAAGCGAACCGAGTCTGTTAAATCAGCGAGTTGAGATCAAAAAATCTGACCTGGTTAACTATAATCCGATTGCGGAAAAGCACGTCAATGGGACGATGTCACTGGCTGAGCTTAGCGCGGCCGCGCTACAGTACAGC…	Class A
plasmid_AA002_27026351_KP.fasta	blaKPC-2	ampicillin, amoxicillin/clavulanic acid, cefoxitin, ceftriaxone, meropenem	Amoxicillin, Amoxicillin+Clavulanic acid, Ampicillin, Ampicillin+Clavulanic acid, Aztreonam, Cefepime, Cefotaxime, Cefoxitin, Ceftazidime, Ertapenem, Imipenem, Meropenem, Piperacillin, Piperacillin+Tazobactam, Ticarcillin, Ticarcillin+Clavulanic acid	100	100	882/882	19_length=65818_depth=1.60x	58277	57396	AY034847	ATGTCACTGTATCGCCGTCTAGTTCTGCTGTCTTGTCTCTCATGGCCGCTGGCTGGCTTTTCTGCCACCGCGCTGACCAACCTCGTCGCGGAACCATTCGCTAAACTCGAACAGGACTTTGGCGGCTCCATCGGTGTGTACGCGATGGATACCGGCTCAGGCGCAACTGTAAGTTACCGCGCTGAGGAGCGCTTCCCACTGTGCAGCTCATTCAAGGGCTTTCTTGCTGCCGCTGTGCTGGCTCGCAGCCAGCAGCAGGCCGGCTTGCTGGACACACCCATCCGTTACGGCAAAAATGCGCTGGTTCCGTGGTCACCCATCTCGGAAAAATATCTGACAACAGGCATGACGGTGGCGGAGCTGTCCGCGGCCGCCGTGCAATACAGTGATAACGCCGCC…	Class A;Group 2f;Alternative name blaKPC-1
plasmid_AA002_27026351_KP.fasta	blaSHV-1	ampicillin	Amoxicillin, Ampicillin, Cephalothin, Piperacillin, Ticarcillin	100	83.51	719/861	43_length=3361_depth=1.96x	2643	3361	AF148850	ATGCGTTATATTCGCCTGTGTATTATCTCCCTGTTAGCCACCCTGCCGCTGGCGGTACACGCCAGCCCGCAGCCGCTTGAGCAAATTAAACTAAGCGAAAGCCAGCTGTCGGGCCGCGTAGGCATGATAGAAATGGATCTGGCCAGCGGCCGCACGCTGACCGCCTGGCGCGCCGATGAACGCTTTCCCATGATGAGCACCTTTAAAGTAGTGCTCTGCGGCGCAGTGCTGGCGCGGGTGGATGCCGGTGACGAACAGCTGGAGCGAAAGATCCACTATCGCCAGCAGGATCTGGTGGACTACTCGCCGGTCAGCGAAAAACACCTTGCCGACGGCATGACGGTCGGCGAACTCTGCGCCGCCGCCATTACCATGAGCGATAACAGCGCCGCCAATCTG…	Class A
plasmid_AA002_27026351_KP.fasta	sul1	sulfisoxazole	Sulfamethoxazole	100	100	840/840	37_length=4985_depth=1.10x	4650	3811	U12338	ATGGTGACGGTGTTCGGCATTCTGAATCTCACCGAGGACTCCTTCTTCGATGAGAGCCGGCGGCTAGACCCCGCCGGCGCTGTCACCGCGGCGATCGAAATGCTGCGAGTCGGATCAGACGTCGTGGATGTCGGACCGGCCGCCAGCCATCCGGACGCGAGGCCTGTATCGCCGGCCGATGAGATCAGACGTATTGCGCCGCTCTTAGACGCCCTGTCCGATCAGATGCACCGTGTTTCAATCGACAGCTTCCAACCGGAAACCCAGCGCTATGCGCTCAAGCGCGGCGTGGGCTACCTGAACGATATCCAAGGATTTCCTGACCCTGCGCTCTATCCCGATATTGCTGAGGCGGACTGCAGGCTGGTGGTTATGCACTCAGCGCAGCGGGATGGCATC…
plasmid_AA002_27026352_SM.fasta	ARR-3	rifampicin	Rifampicin	100	100	453/453	20_length=17446_depth=0.85x	3460	3912	JF806499	ATGGTAAAAGATTGGATTCCCATCTCTCATGATAATTACAAGCAGGTGCAAGGACCGTTCTATCATGGAACCAAAGCCAATTTGGCGATTGGTGACTTGCTAACCACAGGGTTCATCTCTCATTTCGAGGACGGTCGTATTCTTAAGCACATCTACTTTTCAGCCTTGATGGAGCCAGCAGTTTGGGGAGCTGAACTTGCTATGTCACTGTCTGGCCTCGAGGGTCGCGGCTACATATACATAGTTGAGCCAACAGGACCGTTCGAAGACGATCCGAATCTTACGAACAAAAGATTTCCCGGTAATCCAACACAGTCCTATAGAACCTGCGAACCCTTGAGAATTGTTGGCGTTGTTGAAGACTGGGAGGGGCATCCTGTTGAATTAATAAGGGGAATG…	manually predicted
plasmid_AA002_27026352_SM.fasta	aac(3)-IIa	gentamicin	Apramycin, Gentamicin, Tobramycin, Dibekacin, Netilmicin, Sisomicin	99.88	100	861/861	19_length=17912_depth=0.88x	6407	5547	X51534	ATGCATACGCGGAAGGCAATAACGGAGGCAATTCGAAAACTCGGAGTCCAAACCGGTGACCTGTTGATGGTGCATGCCTCACTTAAAGCGATTGGTCCGGTCGAAGGAGGAGCGGAGACGGTCGTTGCCGCGTTACGCTCCGCGGTTGGGCCGACTGGCACTGTGATGGGATACGCGTCGTGGGACCGATCACCCTACGAGGAGACTCTGAATGGCGCTCGGTTGGATGACAAAGCCCGCCGTACCTGGCCGCCGTTCGATCCCGCAACGGCCGGGACTTACCGTGGGTTCGGCCTGCTGAATCAATTTCTGGTTCAAGCCCCCGGCGCGCGGCGCAGCGCGCACCCCGATGCATCGATGGTCGCGGTTGGTCCGCTAGCTGAAACGCTGACGGAGCCT…
plasmid_AA002_27026352_SM.fasta	aac(6')-Ib-cr	amikacin, tobramycin, ciprofloxacin I/R	Tobramycin, Dibekacin, Amikacin, Sisomicin, Netilmicin, Fluoroquinolone, Ciprofloxacin	100	100	600/600	20_length=17446_depth=0.85x	1045	1644	DQ303918	ATGAGCAACGCAAAAACAAAGTTAGGCATCACAAAGTACAGCATCGTGACCAACAGCAACGATTCCGTCACACTGCGCCTCATGACTGAGCATGACCTTGCGATGCTCTATGAGTGGCTAAATCGATCTCATATCGTCGAGTGGTGGGGCGGAGAAGAAGCACGCCCGACACTTGCTGACGTACAGGAACAGTACTTGCCAAGCGTTTTAGCGCAAGAGTCCGTCACTCCATACATTGCAATGCTGAATGGAGAGCCGATTGGGTATGCCCAGTCGTACGTTGCTCTTGGAAGCGGGGACGGACGGTGGGAAGAAGAAACCGATCCAGGAGTACGCGGAATAGACCAGTTACTGGCGAATGCATCACAACTGGGCAAAGGCTTGGGAACCAAGCTGGTT…	MIC of ciprofloxacin does not always increase above ECOFF PMID 16369542;MIC of ciprofloxacin does not always increase above ECOFF PMID 16369542
plasmid_AA002_27026352_SM.fasta	blaCTX-M-2	ampicillin, ceftriaxone	Amoxicillin, Ampicillin, Aztreonam, Cefepime, Cefotaxime, Ceftazidime, Ceftriaxone, Piperacillin, Ticarcillin	100	100	876/876	20_length=17446_depth=0.85x	7760	8635	AB176535	ATGATGACTCAGAGCATTCGCCGCTCAATGTTAACGGTGATGGCGACGCTACCCCTGCTATTTAGCAGCGCAACGCTGCATGCGCAGGCGAACAGCGTGCAACAGCAGCTGGAAGCCCTGGAGAAAAGTTCGGGAGGTCGGCTTGGCGTTGCGCTGATTAACACCGCCGATAATTCGCAGATTCTCTACCGTGCCGATGAACGTTTTGCGATGTGCAGTACCAGTAAGGTGATGGCGGCCGCGGCGGTGCTTAAACAGAGCGAGAGCGATAAGCACCTGCTAAATCAGCGCGTTGAAATCAAGAAGAGCGACCTGGTTAACTACAATCCCATTGCGGAGAAACACGTTAACGGCACGATGACGCTGGCTGAGCTTGGCGCAGCGGCGCTGCAGTATAGC…	Class A
plasmid_AA002_27026352_SM.fasta	blaKPC-2	ampicillin, amoxicillin/clavulanic acid, cefoxitin, ceftriaxone, meropenem	Amoxicillin, Amoxicillin+Clavulanic acid, Ampicillin, Ampicillin+Clavulanic acid, Aztreonam, Cefepime, Cefotaxime, Cefoxitin, Ceftazidime, Ertapenem, Imipenem, Meropenem, Piperacillin, Piperacillin+Tazobactam, Ticarcillin, Ticarcillin+Clavulanic acid	100	100	882/882	15_length=65818_depth=0.74x	58277	57396	AY034847	ATGTCACTGTATCGCCGTCTAGTTCTGCTGTCTTGTCTCTCATGGCCGCTGGCTGGCTTTTCTGCCACCGCGCTGACCAACCTCGTCGCGGAACCATTCGCTAAACTCGAACAGGACTTTGGCGGCTCCATCGGTGTGTACGCGATGGATACCGGCTCAGGCGCAACTGTAAGTTACCGCGCTGAGGAGCGCTTCCCACTGTGCAGCTCATTCAAGGGCTTTCTTGCTGCCGCTGTGCTGGCTCGCAGCCAGCAGCAGGCCGGCTTGCTGGACACACCCATCCGTTACGGCAAAAATGCGCTGGTTCCGTGGTCACCCATCTCGGAAAAATATCTGACAACAGGCATGACGGTGGCGGAGCTGTCCGCGGCCGCCGTGCAATACAGTGATAACGCCGCC…	Class A;Group 2f;Alternative name blaKPC-1
plasmid_AA002_27026352_SM.fasta	blaOXA-1	ampicillin	Amoxicillin, Amoxicillin+Clavulanic acid, Ampicillin, Ampicillin+Clavulanic acid, Cefepime, Piperacillin, Piperacillin+Tazobactam	100	100	831/831	20_length=17446_depth=0.85x	1775	2605	HQ170510	ATGAAAAACACAATACATATCAACTTCGCTATTTTTTTAATAATTGCAAATATTATCTACAGCAGCGCCAGTGCATCAACAGATATCTCTACTGTTGCATCTCCATTATTTGAAGGAACTGAAGGTTGTTTTTTACTTTACGATGCATCCACAAACGCTGAAATTGCTCAATTCAATAAAGCAAAGTGTGCAACGCAAATGGCACCAGATTCAACTTTCAAGATCGCATTATCACTTATGGCATTTGATGCGGAAATAATAGATCAGAAAACCATATTCAAATGGGATAAAACCCCCAAAGGAATGGAGATCTGGAACAGCAATCATACACCAAAGACGTGGATGCAATTTTCTGTTGTTTGGGTTTCGCAAGAAATAACCCAAAAAATTGGATTAAAT…	Class D;OXA-1-like;;Alternative name blaOXA-30;
plasmid_AA002_27026352_SM.fasta	blaTEM-232	ampicillin	Unknown Beta-lactam	99.77	100	861/861	19_length=17912_depth=0.88x	7409	6549	MH079593	ATGAGTATTCAACATTTTCGTGTCGCCCTTATTCCCTTTTTTGCGGCATTTTGCCTTCCTGTTTTTGCTCACCCAGAAACGCTGGTGAAAGTAAAAGATGCTGAAGATCAGTTGGGTGCACGAGTGGGTTACATCGAACTGGATCTCAACAGCGGTAAGATCCTTGAGAGTTTTCGCCCCGAAGAACGTTTTCCAATGATGAGCACTTTTAAAGTTCTGCTATGTGGTGCGGTATTATCCCGTGTTGACGCCGGGCAAGAGCAACTCGGTCGCCGCATACACTATTCTCAGAATGACTTGGTTAAGTACTCACCAGTCACAGAAAAGCATCTTACGGATGGCATGACAGTAAGAGAATTATGCAGTGCTGCCATAACCATGAGTGATAACACTGCTGCC…	Class A
plasmid_AA002_27026352_SM.fasta	catB3	chloramphenicol	Chloramphenicol	100	100	633/633	20_length=17446_depth=0.85x	2743	3375	U13880	ATGACCAACTACTTTGATAGCCCCTTCAAAGGCAAGCTGCTTTCTGAGCAAGTGAAGAACCCCAATATCAAAGTTGGGCGGTACAGCTATTACTCTGGCTACTATCATGGGCACTCATTCGATGACTGCGCACGGTATCTGTTTCCGGACCGTGATGACGTTGATAAGTTGATCATCGGTAGTTTCTGCTCTATCGGGAGTGGGGCTTCCTTTATCATGGCTGGCAATCAGGGGCATCGGTACGACTGGGCATCATCTTTCCCGTTCTTTTATATGCAGGAAGAACCTGCATTCTCAAGCGCACTCGATGCCTTCCAAAAAGCAGGTAATACTGTCATTGGCAATGACGTTTGGATCGGCTCTGAGGCAATGGTCATGCCCGGAATCAAGATCGGGCAC…	Chloramphenicol acetyltransferase
plasmid_AA002_27026352_SM.fasta	mph(A)	erythromycin, azithromycin	Erythromycin, Azithromycin, Spiramycin, Telithromycin	99.67	100.11	922/921	20_length=17446_depth=0.85x	17377	16456	U36578	ATGACCGTAGTCACGACCGCCGATACCTCCCAACTGTACGCACTTGCAGCCCGACATGGGCTCAAGCTCCATGGCCCGCTGACTGTCAATGAGCTTGGGCTCGACTATAGGATCGTGATCGCCACCGTCGACGATGGACGTCGGTGGGTGCTGCGCATCCCGCGCCGAGCCGAGGTAAGCGCGAAGGTCGAACCAGAGGCGCGGGTGCTGGCAATGCTCAAGAATCGCCTGCCGTTCGCGGTGCCGGACTGGCGCGTGGCCAACGCCGAGCTCGTTGCCTATCCCATGCTCGAAGACTCGACTGCGATGGTCATCCAGCCTGGTTCGTCCACGCCCGACTGGGTCGTGCCGCAGGACTCGGAGGTCTTCGCGGAGAGCTTCGCGACCGCGCTCGCCGCC…	Macrolide phosphotransferase; Alternative name mph(K)
plasmid_AA002_27026352_SM.fasta	sul1	sulfisoxazole	Sulfamethoxazole	100	100	840/840	20_length=17446_depth=0.85x	4476	5315	U12338	ATGGTGACGGTGTTCGGCATTCTGAATCTCACCGAGGACTCCTTCTTCGATGAGAGCCGGCGGCTAGACCCCGCCGGCGCTGTCACCGCGGCGATCGAAATGCTGCGAGTCGGATCAGACGTCGTGGATGTCGGACCGGCCGCCAGCCATCCGGACGCGAGGCCTGTATCGCCGGCCGATGAGATCAGACGTATTGCGCCGCTCTTAGACGCCCTGTCCGATCAGATGCACCGTGTTTCAATCGACAGCTTCCAACCGGAAACCCAGCGCTATGCGCTCAAGCGCGGCGTGGGCTACCTGAACGATATCCAAGGATTTCCTGACCCTGCGCTCTATCCCGATATTGCTGAGGCGGACTGCAGGCTGGTGGTTATGCACTCAGCGCAGCGGGATGGCATC…
plasmid_AA002_27026352_SM.fasta	sul1	sulfisoxazole	Sulfamethoxazole	100	100	840/840	20_length=17446_depth=0.85x	10060	10899	U12338	ATGGTGACGGTGTTCGGCATTCTGAATCTCACCGAGGACTCCTTCTTCGATGAGAGCCGGCGGCTAGACCCCGCCGGCGCTGTCACCGCGGCGATCGAAATGCTGCGAGTCGGATCAGACGTCGTGGATGTCGGACCGGCCGCCAGCCATCCGGACGCGAGGCCTGTATCGCCGGCCGATGAGATCAGACGTATTGCGCCGCTCTTAGACGCCCTGTCCGATCAGATGCACCGTGTTTCAATCGACAGCTTCCAACCGGAAACCCAGCGCTATGCGCTCAAGCGCGGCGTGGGCTACCTGAACGATATCCAAGGATTTCCTGACCCTGCGCTCTATCCCGATATTGCTGAGGCGGACTGCAGGCTGGTGGTTATGCACTCAGCGCAGCGGGATGGCATC…
plasmid_AA002_2729958_SM.fasta	ARR-3	rifampicin	Rifampicin	100	100	453/453	19_length=17446_depth=0.90x	3460	3912	JF806499	ATGGTAAAAGATTGGATTCCCATCTCTCATGATAATTACAAGCAGGTGCAAGGACCGTTCTATCATGGAACCAAAGCCAATTTGGCGATTGGTGACTTGCTAACCACAGGGTTCATCTCTCATTTCGAGGACGGTCGTATTCTTAAGCACATCTACTTTTCAGCCTTGATGGAGCCAGCAGTTTGGGGAGCTGAACTTGCTATGTCACTGTCTGGCCTCGAGGGTCGCGGCTACATATACATAGTTGAGCCAACAGGACCGTTCGAAGACGATCCGAATCTTACGAACAAAAGATTTCCCGGTAATCCAACACAGTCCTATAGAACCTGCGAACCCTTGAGAATTGTTGGCGTTGTTGAAGACTGGGAGGGGCATCCTGTTGAATTAATAAGGGGAATG…	manually predicted
plasmid_AA002_2729958_SM.fasta	aac(6')-Ib-cr	amikacin, tobramycin, ciprofloxacin I/R	Tobramycin, Dibekacin, Amikacin, Sisomicin, Netilmicin, Fluoroquinolone, Ciprofloxacin	100	100	600/600	19_length=17446_depth=0.90x	1045	1644	DQ303918	ATGAGCAACGCAAAAACAAAGTTAGGCATCACAAAGTACAGCATCGTGACCAACAGCAACGATTCCGTCACACTGCGCCTCATGACTGAGCATGACCTTGCGATGCTCTATGAGTGGCTAAATCGATCTCATATCGTCGAGTGGTGGGGCGGAGAAGAAGCACGCCCGACACTTGCTGACGTACAGGAACAGTACTTGCCAAGCGTTTTAGCGCAAGAGTCCGTCACTCCATACATTGCAATGCTGAATGGAGAGCCGATTGGGTATGCCCAGTCGTACGTTGCTCTTGGAAGCGGGGACGGACGGTGGGAAGAAGAAACCGATCCAGGAGTACGCGGAATAGACCAGTTACTGGCGAATGCATCACAACTGGGCAAAGGCTTGGGAACCAAGCTGGTT…	MIC of ciprofloxacin does not always increase above ECOFF PMID 16369542;MIC of ciprofloxacin does not always increase above ECOFF PMID 16369542
plasmid_AA002_2729958_SM.fasta	blaCTX-M-12	ampicillin, ceftriaxone	Amoxicillin, Ampicillin, Aztreonam, Cefepime, Cefotaxime, Ceftazidime, Ceftriaxone, Piperacillin, Ticarcillin	100	100	876/876	24_length=3443_depth=1.00x	2036	1161	DQ821704	ATGGTTAAAAAATCACTGCGCCAGTTCACGCTGATGGCGACGGCAGCCGTCACGCTGTTGTTAGGAAGTGTGCCGCTGTATGCGCAAACGGCGGACGTACAGCAAAAACTTGCCGAATTAGAGCGGCAGTCGGGAGGCAGACTGGGTGTGGCATTGATTAACACAGCGGATAATTCGCAAATACTTTATCGTGCTGATGAGCGCTTCGCGATGTGCAGCACCAGTAAAGTGATGGCCGCGGCCGCGGTGCTGAAGAAAAGTGAAAGCGAACCGAGTCTGTTAAATCAGCGAGTTGAGATCAAAAAATCTGACCTGGTTAACTATAATCCGATTGCGGAAAAGCACGTCAATGGGACGATGTCACTGGCTGAGCTTAGCGCGGCCGCGCTACAGTACAGC…	Class A
plasmid_AA002_2729958_SM.fasta	blaCTX-M-2	ampicillin, ceftriaxone	Amoxicillin, Ampicillin, Aztreonam, Cefepime, Cefotaxime, Ceftazidime, Ceftriaxone, Piperacillin, Ticarcillin	100	100	876/876	19_length=17446_depth=0.90x	7760	8635	AB176535	ATGATGACTCAGAGCATTCGCCGCTCAATGTTAACGGTGATGGCGACGCTACCCCTGCTATTTAGCAGCGCAACGCTGCATGCGCAGGCGAACAGCGTGCAACAGCAGCTGGAAGCCCTGGAGAAAAGTTCGGGAGGTCGGCTTGGCGTTGCGCTGATTAACACCGCCGATAATTCGCAGATTCTCTACCGTGCCGATGAACGTTTTGCGATGTGCAGTACCAGTAAGGTGATGGCGGCCGCGGCGGTGCTTAAACAGAGCGAGAGCGATAAGCACCTGCTAAATCAGCGCGTTGAAATCAAGAAGAGCGACCTGGTTAACTACAATCCCATTGCGGAGAAACACGTTAACGGCACGATGACGCTGGCTGAGCTTGGCGCAGCGGCGCTGCAGTATAGC…	Class A
plasmid_AA002_2729958_SM.fasta	blaKPC-2	ampicillin, amoxicillin/clavulanic acid, cefoxitin, ceftriaxone, meropenem	Amoxicillin, Amoxicillin+Clavulanic acid, Ampicillin, Ampicillin+Clavulanic acid, Aztreonam, Cefepime, Cefotaxime, Cefoxitin, Ceftazidime, Ertapenem, Imipenem, Meropenem, Piperacillin, Piperacillin+Tazobactam, Ticarcillin, Ticarcillin+Clavulanic acid	100	100	882/882	15_length=65818_depth=2.18x	58277	57396	AY034847	ATGTCACTGTATCGCCGTCTAGTTCTGCTGTCTTGTCTCTCATGGCCGCTGGCTGGCTTTTCTGCCACCGCGCTGACCAACCTCGTCGCGGAACCATTCGCTAAACTCGAACAGGACTTTGGCGGCTCCATCGGTGTGTACGCGATGGATACCGGCTCAGGCGCAACTGTAAGTTACCGCGCTGAGGAGCGCTTCCCACTGTGCAGCTCATTCAAGGGCTTTCTTGCTGCCGCTGTGCTGGCTCGCAGCCAGCAGCAGGCCGGCTTGCTGGACACACCCATCCGTTACGGCAAAAATGCGCTGGTTCCGTGGTCACCCATCTCGGAAAAATATCTGACAACAGGCATGACGGTGGCGGAGCTGTCCGCGGCCGCCGTGCAATACAGTGATAACGCCGCC…	Class A;Group 2f;Alternative name blaKPC-1
plasmid_AA002_2729958_SM.fasta	blaOXA-1	ampicillin	Amoxicillin, Amoxicillin+Clavulanic acid, Ampicillin, Ampicillin+Clavulanic acid, Cefepime, Piperacillin, Piperacillin+Tazobactam	100	100	831/831	19_length=17446_depth=0.90x	1775	2605	HQ170510	ATGAAAAACACAATACATATCAACTTCGCTATTTTTTTAATAATTGCAAATATTATCTACAGCAGCGCCAGTGCATCAACAGATATCTCTACTGTTGCATCTCCATTATTTGAAGGAACTGAAGGTTGTTTTTTACTTTACGATGCATCCACAAACGCTGAAATTGCTCAATTCAATAAAGCAAAGTGTGCAACGCAAATGGCACCAGATTCAACTTTCAAGATCGCATTATCACTTATGGCATTTGATGCGGAAATAATAGATCAGAAAACCATATTCAAATGGGATAAAACCCCCAAAGGAATGGAGATCTGGAACAGCAATCATACACCAAAGACGTGGATGCAATTTTCTGTTGTTTGGGTTTCGCAAGAAATAACCCAAAAAATTGGATTAAAT…	Class D;OXA-1-like;;Alternative name blaOXA-30;
plasmid_AA002_2729958_SM.fasta	catB3	chloramphenicol	Chloramphenicol	100	100	633/633	19_length=17446_depth=0.90x	2743	3375	U13880	ATGACCAACTACTTTGATAGCCCCTTCAAAGGCAAGCTGCTTTCTGAGCAAGTGAAGAACCCCAATATCAAAGTTGGGCGGTACAGCTATTACTCTGGCTACTATCATGGGCACTCATTCGATGACTGCGCACGGTATCTGTTTCCGGACCGTGATGACGTTGATAAGTTGATCATCGGTAGTTTCTGCTCTATCGGGAGTGGGGCTTCCTTTATCATGGCTGGCAATCAGGGGCATCGGTACGACTGGGCATCATCTTTCCCGTTCTTTTATATGCAGGAAGAACCTGCATTCTCAAGCGCACTCGATGCCTTCCAAAAAGCAGGTAATACTGTCATTGGCAATGACGTTTGGATCGGCTCTGAGGCAATGGTCATGCCCGGAATCAAGATCGGGCAC…	Chloramphenicol acetyltransferase
plasmid_AA002_2729958_SM.fasta	mph(A)	erythromycin, azithromycin	Erythromycin, Azithromycin, Spiramycin, Telithromycin	99.67	100.11	922/921	19_length=17446_depth=0.90x	17377	16456	U36578	ATGACCGTAGTCACGACCGCCGATACCTCCCAACTGTACGCACTTGCAGCCCGACATGGGCTCAAGCTCCATGGCCCGCTGACTGTCAATGAGCTTGGGCTCGACTATAGGATCGTGATCGCCACCGTCGACGATGGACGTCGGTGGGTGCTGCGCATCCCGCGCCGAGCCGAGGTAAGCGCGAAGGTCGAACCAGAGGCGCGGGTGCTGGCAATGCTCAAGAATCGCCTGCCGTTCGCGGTGCCGGACTGGCGCGTGGCCAACGCCGAGCTCGTTGCCTATCCCATGCTCGAAGACTCGACTGCGATGGTCATCCAGCCTGGTTCGTCCACGCCCGACTGGGTCGTGCCGCAGGACTCGGAGGTCTTCGCGGAGAGCTTCGCGACCGCGCTCGCCGCC…	Macrolide phosphotransferase; Alternative name mph(K)
plasmid_AA002_2729958_SM.fasta	sul1	sulfisoxazole	Sulfamethoxazole	100	100	840/840	19_length=17446_depth=0.90x	4476	5315	U12338	ATGGTGACGGTGTTCGGCATTCTGAATCTCACCGAGGACTCCTTCTTCGATGAGAGCCGGCGGCTAGACCCCGCCGGCGCTGTCACCGCGGCGATCGAAATGCTGCGAGTCGGATCAGACGTCGTGGATGTCGGACCGGCCGCCAGCCATCCGGACGCGAGGCCTGTATCGCCGGCCGATGAGATCAGACGTATTGCGCCGCTCTTAGACGCCCTGTCCGATCAGATGCACCGTGTTTCAATCGACAGCTTCCAACCGGAAACCCAGCGCTATGCGCTCAAGCGCGGCGTGGGCTACCTGAACGATATCCAAGGATTTCCTGACCCTGCGCTCTATCCCGATATTGCTGAGGCGGACTGCAGGCTGGTGGTTATGCACTCAGCGCAGCGGGATGGCATC…
plasmid_AA002_2729958_SM.fasta	sul1	sulfisoxazole	Sulfamethoxazole	100	100	840/840	19_length=17446_depth=0.90x	10060	10899	U12338	ATGGTGACGGTGTTCGGCATTCTGAATCTCACCGAGGACTCCTTCTTCGATGAGAGCCGGCGGCTAGACCCCGCCGGCGCTGTCACCGCGGCGATCGAAATGCTGCGAGTCGGATCAGACGTCGTGGATGTCGGACCGGCCGCCAGCCATCCGGACGCGAGGCCTGTATCGCCGGCCGATGAGATCAGACGTATTGCGCCGCTCTTAGACGCCCTGTCCGATCAGATGCACCGTGTTTCAATCGACAGCTTCCAACCGGAAACCCAGCGCTATGCGCTCAAGCGCGGCGTGGGCTACCTGAACGATATCCAAGGATTTCCTGACCCTGCGCTCTATCCCGATATTGCTGAGGCGGACTGCAGGCTGGTGGTTATGCACTCAGCGCAGCGGGATGGCATC…
plasmid_AA275_2684096_KP.fasta	catA1	chloramphenicol	Chloramphenicol	99.85	100	660/660	56_length=1496_depth=1.21x	209	868	V00622	ATGGAGAAAAAAATCACTGGATATACCACCGTTGATATATCCCAATGGCATCGTAAAGAACATTTTGAGGCATTTCAGTCAGTTGCTCAATGTACCTATAACCAGACCGTTCAGCTGGATATTACGGCCTTTTTAAAGACCGTAAAGAAAAATAAGCACAAGTTTTATCCGGCCTTTATTCACATTCTTGCCCGCCTGATGAATGCTCATCCGGAATTCCGTATGGCAATGAAAGACGGTGAGCTGGTGATATGGGATAGTGTTCACCCTTGTTACACCGTTTTCCATGAGCAAACTGAAACGTTTTCATCGCTCTGGAGTGAATACCACGACGATTTCCGGCAGTTTCTACACATATATTCGCAAGATGTGGCGTGTTACGGTGAAAACCTGGCCTAT…	Chloramphenicol acetyltransferase
plasmid_AA275_27026351_KP.fasta	ant(3'')-Ia	streptomycin	Streptomycin	99.59	100	972/972	53_length=2245_depth=1.17x	1225	2192	X02340	GTGGTAACGGCGCAGTGGCGGTTTTCATGGCTT---GTTATGAC-TGTTTTTTTGGGGTACAGTCTATGCCTCGGGCATCCAAGCAGCAAGCGCGTTACGCCGTGGGTCGATGTTTGATGTTATGGAGCAGCAACGATGTTACGCAGCAGGGCAGTCGCCCTAAAACAAAGTTAAACATCATGAGGGAAGCGGTGATCGCCGAAGTATCGACTCAACTATCAGAGGTAGTTGGCGTCATCGAGCGCCATCTCGAACCGACGTTGCTGGCCGTACATTTGTACGGCTCCGCAGTGGATGGCGGCCTGAAGCCACACAGTGATATTGATTTGCTGGTTACGGTGACCGTAAGGCTTGATGAAACAACGCGGCGAGCTTTGATCAACGACCTTTTGGAAACT…	Alternative name aadA, aad(3')(9), aadA1, aadA1a
plasmid_AA275_27026351_KP.fasta	catA1	chloramphenicol	Chloramphenicol	99.85	100	660/660	56_length=1496_depth=0.96x	1288	629	V00622	ATGGAGAAAAAAATCACTGGATATACCACCGTTGATATATCCCAATGGCATCGTAAAGAACATTTTGAGGCATTTCAGTCAGTTGCTCAATGTACCTATAACCAGACCGTTCAGCTGGATATTACGGCCTTTTTAAAGACCGTAAAGAAAAATAAGCACAAGTTTTATCCGGCCTTTATTCACATTCTTGCCCGCCTGATGAATGCTCATCCGGAATTCCGTATGGCAATGAAAGACGGTGAGCTGGTGATATGGGATAGTGTTCACCCTTGTTACACCGTTTTCCATGAGCAAACTGAAACGTTTTCATCGCTCTGGAGTGAATACCACGACGATTTCCGGCAGTTTCTACACATATATTCGCAAGATGTGGCGTGTTACGGTGAAAACCTGGCCTAT…	Chloramphenicol acetyltransferase
plasmid_AB042_2684096_KP.fasta	qnrB19	ciprofloxacin I/R	Ciprofloxacin	100	100	645/645	48_length=3085_depth=2.60x	2406	1762	EU432277	ATGACTCTGGCATTAGTTGGCGAAAAAATTGACAGAAATCGCTTCACCGGTGAGAAAGTTGAAAATAGTACATTTTTTAACTGCGATTTTTCAGGTGCCGACCTGAGCGGCACTGAATTTATCGGCTGCCAGTTCTATGATCGCGAAAGTCAGAAAGGGTGCAATTTTAGTCGCGCAATGCTGAAAGATGCCATTTTCAAAAGCTGTGATTTATCAATGGCAGATTTCCGCAACGTCAGTGCCTTGGGCATTGAAATTCGCCACTGCCGCGCACAAGGCGCAGATTTCCGCGGTGCAAGCTTTATGAATATGATCACCACGCGCACCTGGTTTTGCAGCGCATATATCACTAATACTAATCTAAGCTACGCCAATTTTTCGAAAGTCGTGTTGGAAAAG…
plasmid_AB042_27026351_KP.fasta	qnrB19	ciprofloxacin I/R	Ciprofloxacin	100	100	645/645	46_length=3085_depth=1.89x	2406	1762	EU432277	ATGACTCTGGCATTAGTTGGCGAAAAAATTGACAGAAATCGCTTCACCGGTGAGAAAGTTGAAAATAGTACATTTTTTAACTGCGATTTTTCAGGTGCCGACCTGAGCGGCACTGAATTTATCGGCTGCCAGTTCTATGATCGCGAAAGTCAGAAAGGGTGCAATTTTAGTCGCGCAATGCTGAAAGATGCCATTTTCAAAAGCTGTGATTTATCAATGGCAGATTTCCGCAACGTCAGTGCCTTGGGCATTGAAATTCGCCACTGCCGCGCACAAGGCGCAGATTTCCGCGGTGCAAGCTTTATGAATATGATCACCACGCGCACCTGGTTTTGCAGCGCATATATCACTAATACTAATCTAAGCTACGCCAATTTTTCGAAAGTCGTGTTGGAAAAG…
plasmid_AB042_2729958_SM.fasta	qnrB19	ciprofloxacin I/R	Ciprofloxacin	100	100	645/645	27_length=3076_depth=1.63x	2397	1753	EU432277	ATGACTCTGGCATTAGTTGGCGAAAAAATTGACAGAAATCGCTTCACCGGTGAGAAAGTTGAAAATAGTACATTTTTTAACTGCGATTTTTCAGGTGCCGACCTGAGCGGCACTGAATTTATCGGCTGCCAGTTCTATGATCGCGAAAGTCAGAAAGGGTGCAATTTTAGTCGCGCAATGCTGAAAGATGCCATTTTCAAAAGCTGTGATTTATCAATGGCAGATTTCCGCAACGTCAGTGCCTTGGGCATTGAAATTCGCCACTGCCGCGCACAAGGCGCAGATTTCCGCGGTGCAAGCTTTATGAATATGATCACCACGCGCACCTGGTTTTGCAGCGCATATATCACTAATACTAATCTAAGCTACGCCAATTTTTCGAAAGTCGTGTTGGAAAAG…
plasmid_AB595_2684096_KP.fasta	blaCTX-M-12	ampicillin, ceftriaxone	Amoxicillin, Ampicillin, Aztreonam, Cefepime, Cefotaxime, Ceftazidime, Ceftriaxone, Piperacillin, Ticarcillin	100	100	876/876	35_length=14232_depth=2.52x	1807	2682	DQ821704	ATGGTTAAAAAATCACTGCGCCAGTTCACGCTGATGGCGACGGCAGCCGTCACGCTGTTGTTAGGAAGTGTGCCGCTGTATGCGCAAACGGCGGACGTACAGCAAAAACTTGCCGAATTAGAGCGGCAGTCGGGAGGCAGACTGGGTGTGGCATTGATTAACACAGCGGATAATTCGCAAATACTTTATCGTGCTGATGAGCGCTTCGCGATGTGCAGCACCAGTAAAGTGATGGCCGCGGCCGCGGTGCTGAAGAAAAGTGAAAGCGAACCGAGTCTGTTAAATCAGCGAGTTGAGATCAAAAAATCTGACCTGGTTAACTATAATCCGATTGCGGAAAAGCACGTCAATGGGACGATGTCACTGGCTGAGCTTAGCGCGGCCGCGCTACAGTACAGC…	Class A
plasmid_AB595_2684096_KP.fasta	blaTEM-1A	ampicillin	Amoxicillin, Ampicillin, Cephalothin, Piperacillin, Ticarcillin	100	100	861/861	35_length=14232_depth=2.52x	4211	5071	HM749966	ATGAGTATTCAACATTTCCGTGTCGCCCTTATTCCCTTTTTTGCGGCATTTTGCCTTCCTGTTTTTGCTCACCCAGAAACGCTGGTGAAAGTAAAAGATGCTGAAGATCAGTTGGGTGCACGAGTGGGTTACATCGAACTGGATCTCAACAGCGGTAAGATCCTTGAGAGTTTTCGCCCCGAAGAACGTTTTCCAATGATGAGCACTTTTAAAGTTCTGCTATGTGGCGCGGTATTATCCCGTGTTGACGCCGGGCAAGAGCAACTCGGTCGCCGCATACACTATTCTCAGAATGACTTGGTTGAGTACTCACCAGTCACAGAAAAGCATCTTACGGATGGCATGACAGTAAGAGAATTATGCAGTGCTGCCATAACCATGAGTGATAACACTGCGGCC…	Class A
plasmid_AB595_2684096_KP.fasta	rmtG	amikacin, gentamicin, kanamycin, streptomycin	Amikacin, Gentamicin, Tobramycin, Arbekacin	100	100	795/795	35_length=14232_depth=2.52x	11176	11970	JX486113	ATGCGTGATCCGTTGTTTGAAAAGCTGGCGGCTTCGAAGAAATACCGCGATGTGTGTCCGGATACGATCGCGCGCATTTTAACGGAATGCCGCGCGAAGTACCGGCGGGAAAAGGAAATCGATAAAGCGGCGCGCGAAAAGCTGCACGGCATCACCGCTGCGTTCATGACGGATGCGGAATACAGGCGCGCGATGGAAATTGCAGTGCGGGGCGGCGAACTGGCTGAATTGATGGAATGCCACGCCTCCACGCGCGAACGGCTGCCGCTGGAAGAAACAGATGCCGTGTATGCGCGTCTGTTGGGTGCGCCCGACGAATCGGCGCTGGATCTGGCGTGCGGGCTGAATCCCGCGTATCTGCAAAATCGATACCCCGAAATGCGCGTTACCGGAATCGAT…
plasmid_AB595_2684096_KP.fasta	sul2	sulfisoxazole	Sulfamethoxazole	100	100	816/816	35_length=14232_depth=2.52x	7005	7820	AY034138	ATGAATAAATCGCTCATCATTTTCGGCATCGTCAACATAACCTCGGACAGTTTCTCCGATGGAGGCCGGTATCTGGCGCCAGACGCAGCCATTGCGCAGGCGCGTAAGCTGATGGCCGAGGGGGCAGATGTGATCGACCTCGGTCCGGCATCCAGCAATCCCGACGCCGCGCCTGTTTCGTCCGACACAGAAATCGCGCGTATCGCGCCGGTGCTGGACGCGCTCAAGGCAGATGGCATTCCCGTCTCGCTCGACAGTTATCAACCCGCGACGCAAGCCTATGCCTTGTCGCGTGGTGTGGCCTATCTCAATGATATTCGCGGTTTTCCAGACGCTGCGTTCTATCCGCAATTGGCGAAATCATCTGCCAAACTCGTCGTTATGCATTCGGTGCAAGAC…
plasmid_AB595_2684096_KP.fasta	tet(D)	tetracycline	Doxycycline, Tetracycline	100	100	1185/1185	53_length=2291_depth=1.31x	701	1885	AF467077	ATGAATAAACCCGCTGTCATCGCGCTGGTGATTACACTGCTGGACGCGATGGGAATTGGTCTGATCATGCCGGTATTACCGTCACTGCTGCGGGAATATCTCCCGGAAGCGGATGTGGCAAACCATTACGGCATTCTGCTGGCGCTGTATGCGGTGATGCAGGTCTGTTTTGCTCCGCTGCTGGGCAGATGGTCAGATAAGCTGGGGCGCAGACCGGTGCTGCTGTTATCCCTGGCGGGTGCCGCGTTTGATTACACACTGCTGGCACTGTCCAATGTGCTGTGGATGTTGTATCTCGGGCGGATTATCTCCGGGATCACTGGTGCCACCGGCGCGGTTGCGGCTTCGGTAGTGGCGGACAGCACGGCGGTCAGCGAGCGTACCGCCTGGTTCGGCCGT…
plasmid_AB595_27026351_KP.fasta	blaTEM-1A	ampicillin	Amoxicillin, Ampicillin, Cephalothin, Piperacillin, Ticarcillin	100	100	861/861	33_length=10520_depth=1.77x	499	1359	HM749966	ATGAGTATTCAACATTTCCGTGTCGCCCTTATTCCCTTTTTTGCGGCATTTTGCCTTCCTGTTTTTGCTCACCCAGAAACGCTGGTGAAAGTAAAAGATGCTGAAGATCAGTTGGGTGCACGAGTGGGTTACATCGAACTGGATCTCAACAGCGGTAAGATCCTTGAGAGTTTTCGCCCCGAAGAACGTTTTCCAATGATGAGCACTTTTAAAGTTCTGCTATGTGGCGCGGTATTATCCCGTGTTGACGCCGGGCAAGAGCAACTCGGTCGCCGCATACACTATTCTCAGAATGACTTGGTTGAGTACTCACCAGTCACAGAAAAGCATCTTACGGATGGCATGACAGTAAGAGAATTATGCAGTGCTGCCATAACCATGAGTGATAACACTGCGGCC…	Class A
plasmid_AB595_27026351_KP.fasta	rmtG	amikacin, gentamicin, kanamycin, streptomycin	Amikacin, Gentamicin, Tobramycin, Arbekacin	100	100	795/795	33_length=10520_depth=1.77x	7464	8258	JX486113	ATGCGTGATCCGTTGTTTGAAAAGCTGGCGGCTTCGAAGAAATACCGCGATGTGTGTCCGGATACGATCGCGCGCATTTTAACGGAATGCCGCGCGAAGTACCGGCGGGAAAAGGAAATCGATAAAGCGGCGCGCGAAAAGCTGCACGGCATCACCGCTGCGTTCATGACGGATGCGGAATACAGGCGCGCGATGGAAATTGCAGTGCGGGGCGGCGAACTGGCTGAATTGATGGAATGCCACGCCTCCACGCGCGAACGGCTGCCGCTGGAAGAAACAGATGCCGTGTATGCGCGTCTGTTGGGTGCGCCCGACGAATCGGCGCTGGATCTGGCGTGCGGGCTGAATCCCGCGTATCTGCAAAATCGATACCCCGAAATGCGCGTTACCGGAATCGAT…
plasmid_AB595_27026351_KP.fasta	sul2	sulfisoxazole	Sulfamethoxazole	100	100	816/816	33_length=10520_depth=1.77x	3293	4108	AY034138	ATGAATAAATCGCTCATCATTTTCGGCATCGTCAACATAACCTCGGACAGTTTCTCCGATGGAGGCCGGTATCTGGCGCCAGACGCAGCCATTGCGCAGGCGCGTAAGCTGATGGCCGAGGGGGCAGATGTGATCGACCTCGGTCCGGCATCCAGCAATCCCGACGCCGCGCCTGTTTCGTCCGACACAGAAATCGCGCGTATCGCGCCGGTGCTGGACGCGCTCAAGGCAGATGGCATTCCCGTCTCGCTCGACAGTTATCAACCCGCGACGCAAGCCTATGCCTTGTCGCGTGGTGTGGCCTATCTCAATGATATTCGCGGTTTTCCAGACGCTGCGTTCTATCCGCAATTGGCGAAATCATCTGCCAAACTCGTCGTTATGCATTCGGTGCAAGAC…
plasmid_AB595_27026351_KP.fasta	tet(D)	tetracycline	Doxycycline, Tetracycline	100	100	1185/1185	52_length=2291_depth=0.97x	1591	407	AF467077	ATGAATAAACCCGCTGTCATCGCGCTGGTGATTACACTGCTGGACGCGATGGGAATTGGTCTGATCATGCCGGTATTACCGTCACTGCTGCGGGAATATCTCCCGGAAGCGGATGTGGCAAACCATTACGGCATTCTGCTGGCGCTGTATGCGGTGATGCAGGTCTGTTTTGCTCCGCTGCTGGGCAGATGGTCAGATAAGCTGGGGCGCAGACCGGTGCTGCTGTTATCCCTGGCGGGTGCCGCGTTTGATTACACACTGCTGGCACTGTCCAATGTGCTGTGGATGTTGTATCTCGGGCGGATTATCTCCGGGATCACTGGTGCCACCGGCGCGGTTGCGGCTTCGGTAGTGGCGGACAGCACGGCGGTCAGCGAGCGTACCGCCTGGTTCGGCCGT…
plasmid_AB595_2729958_SM.fasta	aac(3)-IIa	gentamicin	Apramycin, Gentamicin, Tobramycin, Dibekacin, Netilmicin, Sisomicin	99.88	100	861/861	22_length=6513_depth=0.90x	106	966	X51534	ATGCATACGCGGAAGGCAATAACGGAGGCAATTCGAAAACTCGGAGTCCAAACCGGTGACCTGTTGATGGTGCATGCCTCACTTAAAGCGATTGGTCCGGTCGAAGGAGGAGCGGAGACGGTCGTTGCCGCGTTACGCTCCGCGGTTGGGCCGACTGGCACTGTGATGGGATACGCGTCGTGGGACCGATCACCCTACGAGGAGACTCTGAATGGCGCTCGGTTGGATGACAAAGCCCGCCGTACCTGGCCGCCGTTCGATCCCGCAACGGCCGGGACTTACCGTGGGTTCGGCCTGCTGAATCAATTTCTGGTTCAAGCCCCCGGCGCGCGGCGCAGCGCGCACCCCGATGCATCGATGGTCGCGGTTGGTCCGCTAGCTGAAACGCTGACGGAGCCT…
plasmid_AB595_2729958_SM.fasta	rmtG	amikacin, gentamicin, kanamycin, streptomycin	Amikacin, Gentamicin, Tobramycin, Arbekacin	100	100	795/795	21_length=9125_depth=1.07x	6069	6863	JX486113	ATGCGTGATCCGTTGTTTGAAAAGCTGGCGGCTTCGAAGAAATACCGCGATGTGTGTCCGGATACGATCGCGCGCATTTTAACGGAATGCCGCGCGAAGTACCGGCGGGAAAAGGAAATCGATAAAGCGGCGCGCGAAAAGCTGCACGGCATCACCGCTGCGTTCATGACGGATGCGGAATACAGGCGCGCGATGGAAATTGCAGTGCGGGGCGGCGAACTGGCTGAATTGATGGAATGCCACGCCTCCACGCGCGAACGGCTGCCGCTGGAAGAAACAGATGCCGTGTATGCGCGTCTGTTGGGTGCGCCCGACGAATCGGCGCTGGATCTGGCGTGCGGGCTGAATCCCGCGTATCTGCAAAATCGATACCCCGAAATGCGCGTTACCGGAATCGAT…
plasmid_AB595_2729958_SM.fasta	sul2	sulfisoxazole	Sulfamethoxazole	100	100	816/816	21_length=9125_depth=1.07x	1898	2713	AY034138	ATGAATAAATCGCTCATCATTTTCGGCATCGTCAACATAACCTCGGACAGTTTCTCCGATGGAGGCCGGTATCTGGCGCCAGACGCAGCCATTGCGCAGGCGCGTAAGCTGATGGCCGAGGGGGCAGATGTGATCGACCTCGGTCCGGCATCCAGCAATCCCGACGCCGCGCCTGTTTCGTCCGACACAGAAATCGCGCGTATCGCGCCGGTGCTGGACGCGCTCAAGGCAGATGGCATTCCCGTCTCGCTCGACAGTTATCAACCCGCGACGCAAGCCTATGCCTTGTCGCGTGGTGTGGCCTATCTCAATGATATTCGCGGTTTTCCAGACGCTGCGTTCTATCCGCAATTGGCGAAATCATCTGCCAAACTCGTCGTTATGCATTCGGTGCAAGAC…
plasmid_AD092_2684096_KP.fasta	dfrA8	trimethoprim	Trimethoprim	100	100	510/510	59_length=1179_depth=1.37x	1136	627	U10186	ATGATCGAGCTTCATGCCATTTTAGCTGCCACCGCCAATGGTTGCATTGGGAAGGACAACGCACTTCCCTGGCCACCACTAAAAGGCGATCTGGCCAGATTCAAAAAATTGACCATGGGGAAGGTGGTCATTATGGGGCGCAAGACCTATGAGAGCTTGCCCGTCAAATTAGAAGGTCGCACCTGCATCGTTATGACGCGCCAAGCGCTGGAGCTTCCGGGTGTTCGTGACGCTAACGGCGCTATCTTCGTGAACAACGTCAGCGACGCCATGCGGTTCGCTCAAGAAGAGAGCGTGGGCGATGTGGCCTACGTCATTGGTGGCGCTGAGATATTCAAGCGACTTGCCTTGATGATCACGCAGATTGAATTGACCTTTGTTAAGCGACTGTACGAAGGC…
plasmid_AD092_27026351_KP.fasta	dfrA8	trimethoprim	Trimethoprim	100	100	510/510	59_length=1179_depth=1.02x	44	553	U10186	ATGATCGAGCTTCATGCCATTTTAGCTGCCACCGCCAATGGTTGCATTGGGAAGGACAACGCACTTCCCTGGCCACCACTAAAAGGCGATCTGGCCAGATTCAAAAAATTGACCATGGGGAAGGTGGTCATTATGGGGCGCAAGACCTATGAGAGCTTGCCCGTCAAATTAGAAGGTCGCACCTGCATCGTTATGACGCGCCAAGCGCTGGAGCTTCCGGGTGTTCGTGACGCTAACGGCGCTATCTTCGTGAACAACGTCAGCGACGCCATGCGGTTCGCTCAAGAAGAGAGCGTGGGCGATGTGGCCTACGTCATTGGTGGCGCTGAGATATTCAAGCGACTTGCCTTGATGATCACGCAGATTGAATTGACCTTTGTTAAGCGACTGTACGAAGGC…

## Sheet: PlasmidFinder
Isolate ID	Plasmid	%Identity	%Overlap	HSP Length/Total Length	Contig	Start	End	Accession
plasmid_AA002_2684096_KP.fasta	IncM1	99.46	100	739/739	24_length=48990_depth=2.30x	9823	9085	U27345
plasmid_AA002_27026351_KP.fasta	IncM1	99.46	100	739/739	19_length=65818_depth=1.60x	26651	25913	U27345
plasmid_AA002_27026352_SM.fasta	IncM1	99.46	100	739/739	15_length=65818_depth=0.74x	26651	25913	U27345
plasmid_AA002_2729958_SM.fasta	IncM1	99.46	100	739/739	15_length=65818_depth=2.18x	26651	25913	U27345
plasmid_AA275_2684096_KP.fasta	IncFIB(K)	100	100	560/560	36_length=12459_depth=1.32x	8434	7875	JN233704
plasmid_AA275_27026351_KP.fasta	IncFIB(K)	100	100	560/560	32_length=12459_depth=1.02x	8434	7875	JN233704
plasmid_AB042_2684096_KP.fasta	Col(pHAD28)	100	100	131/131	48_length=3085_depth=2.60x	3062	2932	KU674895
plasmid_AB042_27026351_KP.fasta	Col(pHAD28)	100	100	131/131	46_length=3085_depth=1.89x	3062	2932	KU674895
plasmid_AB042_2729958_SM.fasta	Col(pHAD28)	100	100	131/131	27_length=3076_depth=1.63x	3053	2923	KU674895

## Sheet: MLST_Summary
Isolate ID	Scheme	Sequence Type	Locus 1	Locus 2	Locus 3	Locus 4	Locus 5	Locus 6	Locus 7
plasmid_AA002_27026352_SM.fasta	-	-	-	-	-	-	-	-	-
Chromosome_27026352_SM.fasta	-	-	-	-	-	-	-	-	-
plasmid_AB595_2729958_SM.fasta	-	-	-	-	-	-	-	-	-
plasmid_AB042_2729958_SM.fasta	-	-	-	-	-	-	-	-	-
plasmid_AA531_2729958_SM.fasta	-	-	-	-	-	-	-	-	-
plasmid_AA002_2729958_SM.fasta	-	-	-	-	-	-	-	-	-
Chromosome_2729958_SM.fasta	-	-	-	-	-	-	-	-	-
plasmid_AD092_2684096_KP.fasta	-	-	-	-	-	-	-	-	-
plasmid_AB595_2684096_KP.fasta	-	-	-	-	-	-	-	-	-
plasmid_AB042_2684096_KP.fasta	-	-	-	-	-	-	-	-	-
plasmid_AA531_2684096_KP.fasta	-	-	-	-	-	-	-	-	-
plasmid_AA275_2684096_KP.fasta	-	-	-	-	-	-	-	-	-
plasmid_AA119_2684096_KP.fasta	-	-	-	-	-	-	-	-	-
plasmid_AA002_2684096_KP.fasta	-	-	-	-	-	-	-	-	-
Chromosome_2684096_KP.fasta	klebsiella	1440	gapA(2)	infB(3)	mdh(1)	pgi(1)	phoE(4)	rpoB(1)	tonB(4)
Chromosome_27026351_KP.fasta	klebsiella	1440	gapA(2)	infB(3)	mdh(1)	pgi(1)	phoE(4)	rpoB(1)	tonB(4)
plasmid_AA119_27026351_KP.fasta	-	-	-	-	-	-	-	-	-
plasmid_AA002_27026351_KP.fasta	-	-	-	-	-	-	-	-	-
plasmid_AD092_27026351_KP.fasta	-	-	-	-	-	-	-	-	-
plasmid_AB595_27026351_KP.fasta	-	-	-	-	-	-	-	-	-
plasmid_AB042_27026351_KP.fasta	-	-	-	-	-	-	-	-	-
plasmid_AA531_27026351_KP.fasta	-	-	-	-	-	-	-	-	-
plasmid_AA275_27026351_KP.fasta	-	-	-	-	-	-	-	-	-

## Sheet: Settings
Key	Value
command_line	/usr/local/tools/_conda/envs/mulled-v1-4366e04eda0ee279b5b05b4812a11cd6c5323f1941229e6b17e71356ce4b72cb/bin/staramr search -d /data/db/data_managers/staramr/resfinder_d1e607b_pointfinder_694919f_plasmidfinder_3e77502 --nprocs 1 --genome-size-lower-bound 4000000 --genome-size-upper-bound 6000000 --minimum-N50-value 10000 --minimum-contig-length 300 --unacceptable-number-contigs 1000 --pid-threshol…
version	0.11.0
start_time	2025-07-22 06:52:21
end_time	2025-07-22 07:00:40
total_minutes	8.32
resfinder_db_dir	/data/db/data_managers/staramr/resfinder_d1e607b_pointfinder_694919f_plasmidfinder_3e77502/update/resfinder
resfinder_db_url	https://bitbucket.org/genomicepidemiology/resfinder_db.git
resfinder_db_commit	d1e607b8989260c7b6a3fbce8fa3204ecfc09022
resfinder_db_date	Tue, 06 Aug 2024 11:26
pointfinder_db_dir	/data/db/data_managers/staramr/resfinder_d1e607b_pointfinder_694919f_plasmidfinder_3e77502/update/pointfinder
pointfinder_db_url	https://bitbucket.org/genomicepidemiology/pointfinder_db.git
pointfinder_db_commit	694919f59a38980204009e7ade76bf319cb7df0b
pointfinder_db_date	Thu, 08 Aug 2024 11:57
pointfinder_organisms_all	campylobacter, enterococcus_faecalis, enterococcus_faecium, escherichia_coli, helicobacter_pylori, klebsiella, mycobacterium_tuberculosis, neisseria_gonorrhoeae, plasmodium_falciparum, salmonella, staphylococcus_aureus
pointfinder_organisms_valid	campylobacter, enterococcus_faecalis, enterococcus_faecium, escherichia_coli, helicobacter_pylori, salmonella
plasmidfinder_db_dir	/data/db/data_managers/staramr/resfinder_d1e607b_pointfinder_694919f_plasmidfinder_3e77502/update/plasmidfinder
plasmidfinder_db_url	https://bitbucket.org/genomicepidemiology/plasmidfinder_db.git
plasmidfinder_db_commit	3e77502f23c4f0230e0644e47e1b649d2378495f
plasmidfinder_db_date	Thu, 07 Mar 2024 15:14
mlst_version	2.23.0
pointfinder_organism	None
pointfinder_gene_drug_version	070623
resfinder_gene_drug_version	072423
